# Supplementary material for: Cross cultural adaptation and validation of the Hindi version of foot function index
Source: Chiropr Man Therap. 2024 Dec 5;32:38. doi: 10.1186/s12998-024-00563-y (PMC11619674; doi:10.1186/s12998-024-00563-y)
Supplement: Supplementary file 2 — Supplementary Material 2 [file 12998_2024_563_MOESM2_ESM.xls]

## Sheet: FFI_HindiVersion dataset
UniquesID	Gender	Age	FootPain_duration	PreviousHistory	AnyotherassociatedMedicalProblem	Useofanyassistivedevices	Standing_Sittingtime	Smoking	Ht	Wt	FFI_T1	FFI_T2	FFI_T3	FFI_T4	FFI_T5	FFI_T6	FFI_T7	FFI_T8	FFI_T9	FFI_T10	FFI_T11	FFI_T12	FFI_T13	FFI_T14	FFI_T15	FFI_T16	FFI_T17	FFI_T18	FFI_T19	FFI_T20	FFI_T21	FFI_T22	FFI_T23	FFI_RT1	FFI_RT2	FFI_RT3	FFI_RT4	FFI_RT5	FFI_RT6	FFI_RT7	FFI_RT8	FFI_RT9	FFI_RT10	FFI_RT11	FFI_RT12	FFI_RT13	FFI_RT14	FFI_RT15	FFI_RT16
1	0	41	8	0 history	0.	1	2 hours	0.	171	69	2	2	10	9	0	3	3	2	6	4	5	3	2	6	2	2	3	6	2	3	2	9	5	4	3	6	5	5	6	1	4	2	5	3	4	3	3	2	5
2	1	59	22	0 history	Hypertension, Diabetic	0.	5 hours	0.	166	68	0	5	4	2	3	3	3	0	6	2	2	2	2	5	4	4	2	2	4	7	7	2	3	1	2	2	1	3	3	3	1	6	4	5	3	4	2	6	2
3	0	42	24	0 history	0.	0.	7 hours	0.	158	72	3	3	4	1	3	3	3	2	4	10	10	10	10	10	10	10	10	10	3	3	3	3	2	5	1	4	2	2	3	3	8	5	2	2	2	2	3	6	4
4	1	37	32	0 history	0.	0.	7 hours	0.	164	67	9	5	5	5	3	2	2	3	5	4	1	5	5	3	3	5	5	5	5	4	5	5	5	8	2	3	3	2	3	3	3	3	5	1	3	3	2	2	2
5	1	45	68	0 history	0.	0.	2 hours	0.	173	74	4	2	0	6	3	3	3	2	1	1	4	4	4	3	2	2	6	3	4	2	6	6	5	2	7	4	4	4	10	3	6	1	1	4	2	3	3	3	9
6	0	19	12	0 history	0.	0.	7 hours	0.	174	75	4	7	5	2	3	3	3	2	6	8	4	2	2	2	2	3	6	4	2	2	2	2	3	5	2	3	3	5	3	3	1	3	3	3	6	3	3	3	3
7	0	48	18	0 history	0.	0.	3 hours	0.	164	68	4	2	4	3	3	3	3	2	6	2	2	2	2	4	10	5	5	4	3	2	2	2	3	1	2	2	1	3	3	3	4	3	6	5	5	6	1	3	2
8	1	48	56	0 history	Hypertension, Diabetic	0.	4 hours	0.	163	71	3	2	4	1	1	3	3	2	5	4	2	3	3	2	3	1	2	4	4	2	3	3	2	1	1	1	1	1	5	2	3	3	4	4	4	2	2	5	5
9	0	49	52	0 history	0.	0.	1 hour	0.	165	67	3	4	3	3	3	3	3	2	2	3	3	2	2	8	1	2	3	2	3	6	6	6	2	3	3	4	4	4	2	2	5	5	3	3	3	3	3	2	2
10	1	50	14	0 history	0.	0.	4 hours	0.	158	72	6	5	5	5	3	3	3	3	5	3	3	2	5	3	3	5	5	5	5	1	2	5	5	4	5	4	3	6	2	2	3	6	3	3	2	9	5	3	3
11	0	44	40	0 history	0.	0.	3 hours	Yes	164	71	3	5	4	2	8	3	3	2	1	4	1	1	3	5	3	2	4	4	4	6	3	3	2	6	1	1	4	2	3	3	8	2	5	3	4	1	3	2	4
12	1	44	12	0 history	Contact Sports trauma	0.	5 hours	0.	160	72	4	7	5	2	1	8	4	4	3	3	3	3	3	6	2	3	2	2	1	6	3	3	3	4	2	5	3	4	3	3	2	5	4	5	3	3	2	3	3
13	1	21	16	0 history	0.	0.	1 hour	0.	173	74	6	3	3	5	3	3	3	2	5	4	3	6	5	3	3	1	3	2	4	2	3	5	5	1	2	2	1	3	3	3	1	1	1	1	1	5	2	2	2
14	1	45	36	0 history	0.	0.	4 hours	0.	159	70	5	4	5	3	3	3	3	2	9	3	1	4	2	2	3	3	3	4	3	2	3	6	2	5	2	3	2	5	5	4	5	4	4	1	2	2	2	1	2
15	0	52	18	0 history	0.	0.	3 hours	0.	157	72	2	3	5	2	3	3	3	4	5	3	2	1	1	1	3	2	2	0	3	2	3	3	3	5	2	3	2	2	4	4	8	10	1	1	1	1	0	0	1
16	0	40	22	0 history	Trauma	0.	5 hours	0.	162	72	1	0	2	2	1	3	3	3	2	1	1	1	1	1	3	2	2	2	5	2	1	4	4	1	2	2	1	3	2	2	2	2	2	2	5	4	3	2	2
17	1	44	44	0 history	0.	0.	4 hours	Yes	163	70	4	3	3	3	3	3	3	2	6	2	2	2	2	2	1	2	6	2	3	3	3	1	4	1	2	3	2	2	6	2	2	2	2	2	2	5	2	2	2
18	0	42	6	0 history	Diabetes	0.	1 hour	0.	170	68	2	4	0	4	3	3	3	2	2	3	3	3	3	2	1	2	3	2	3	1	7	3	3	8	2	5	3	4	1	3	2	4	3	3	3	3	5	1	2
19	1	44	48	0 history	0.	0.	4 hours	Yes	170	67	7	6	3	3	6	5	6	6	6	6	6	6	6	6	5	6	6	6	1	6	6	6	6	7	2	3	2	7	3	3	5	3	8	3	3	6	4	5	10
20	1	47	48	0 history	sprain	0.	3 hours	Yes	163	71	3	2	2	1	7	3	3	2	4	5	1	4	2	2	3	3	4	8	3	4	3	3	3	5	4	4	5	3	8	4	5	2	3	3	5	3	3	5	6
21	1	25	26	0 history	0.	1	4 hours	0.	172	71	5	8	3	2	9	4	4	2	1	6	1	1	3	2	3	3	3	9	2	4	2	2	2	3	3	4	3	1	9	1	5	1	4	2	2	3	3	4	8
22	1	35	36	0 history	Hypertension	0.	3 hours	Yes	173	74	3	4	3	4	3	3	3	2	5	7	2	6	2	2	3	3	3	2	5	1	3	3	3	1	3	3	3	6	3	3	3	3	3	1	3	3	3	3	3
23	0	48	12	0 history	0.	1	4 hours	0.	173	73	2	3	3	3	3	3	3	2	2	5	2	7	2	3	3	2	3	2	2	2	2	3	6	8	5	2	2	2	2	3	6	4	2	2	2	2	3	2	2
24	0	31	24	0 history	0.	0.	3 hours	0.	173	73	3	5	0	3	0	3	3	2	2	4	5	3	2	2	2	2	3	2	3	3	3	3	3	1	2	2	1	3	3	3	2	1	1	1	1	2	2	2	2
25	1	58	36	0 history	0.	0.	4 hours	0.	162	71	1	0	4	2	3	3	3	2	5	5	3	4	3	1	2	2	2	2	3	3	3	3	4	1	2	2	1	3	3	2	2	1	1	1	1	1	1	2	2
26	0	60	8	0 history	0.	1	3 hours	0.	160	71	3	5	3	5	1	3	3	3	3	3	2	3	3	5	3	4	5	6	4	3	3	3	2	2	2	2	2	4	7	5	4	5	4	3	6	2	2	3	6
27	1	46	44	0 history	Diabetes	0.	5 hours	0.	172	71	9	4	2	2	4	4	4	4	3	4	3	3	5	3	3	3	4	4	4	4	3	4	4	7	2	3	3	6	2	2	2	2	2	1	2	3	3	3	2
28	1	19	44	0 history	0.	0.	5 hours	0.	170	67	6	4	4	4	4	4	4	4	2	4	4	2	4	2	4	3	4	2	4	4	2	4	4	1	2	2	1	3	3	3	2	1	3	3	3	3	3	3	2
29	1	50	52	0 history	0.	1	3 hours	0.	170	67	8	2	2	2	2	2	2	2	2	2	2	2	2	2	2	2	2	2	2	2	2	2	2	1	2	2	1	3	3	3	2	1	3	3	3	3	3	3	2
30	0	47	16	0 history	0.	0.	3 hours	0.	169	66	2	2	6	1	3	3	3	3	6	5	2	3	3	3	3	2	2	2	2	9	3	3	6	1	2	2	1	3	3	3	2	1	1	2	3	3	3	3	2
31	0	43	56	0 history	Diabetes	0.	2 hours	0.	164	67	10	10	10	10	10	10	10	10	9	2	2	2	2	2	2	2	2	2	2	2	2	2	2	1	2	2	1	3	3	3	2	1	1	1	1	3	3	3	2
32	1	37	2	0 history	0.	1	3 hours	0.	172	70	3	5	3	7	3	3	3	2	6	2	2	2	2	2	2	2	4	6	3	3	3	3	3	1	2	2	1	3	3	3	2	1	2	2	2	2	2	2	2
33	0	54	72	0 history	0.	0.	5 hours	Yes	164	67	0	5	3	3	3	3	3	2	2	3	1	3	2	3	2	1	2	4	2	3	3	3	2	1	5	2	1	3	3	3	2	1	1	1	2	2	2	2	2
34	0	45	24	0 history	Contact Sports trauma	0.	3 hours	0.	157	69	3	4	3	3	3	3	3	2	1	2	2	8	2	4	2	2	2	2	2	3	6	3	3	1	4	2	1	3	3	3	2	1	1	2	2	2	1	2	2
35	1	35	60	0 history	sprain	0.	3 hours	0.	169	67	6	4	1	3	4	4	5	4	4	4	2	4	4	1	3	2	4	1	4	4	1	4	4	1	3	2	1	3	3	3	2	1	1	1	1	2	2	3	2
36	1	55	22	0 history	Contact Sports trauma	0.	4 hours	0.	158	70	3	2	5	5	3	3	3	2	10	2	1	4	2	2	2	2	2	2	3	3	3	5	3	1	2	2	1	3	3	3	2	1	1	1	1	2	2	2	2
37	1	46	1	0 history	0.	1	3 hours	0.	174	75	7	7	7	7	7	7	7	10	7	7	7	7	7	7	7	7	7	7	4	7	7	7	7	7	2	3	2	2	8	2	3	3	3	3	8	2	2	2	5
38	1	51	8	0 history	0.	1	5 hours	0.	164	70	2	3	3	3	3	3	3	2	5	5	1	4	2	2	3	3	2	4	3	3	3	2	3	1	6	4	5	3	4	2	4	1	1	3	5	3	2	5	4
39	1	60	20	0 history	Trauma	0.	3 hours	0.	162	69	3	3	2	4	3	3	3	2	6	5	2	2	2	2	2	2	2	1	3	2	2	5	7	1	4	3	3	2	5	6	1	3	2	2	2	2	2	10	2
40	0	61	24	0 history	Hypertension, Diabetic	0.	2 hours	0.	174	75	3	4	3	7	3	3	3	2	0	3	5	5	1	5	3	2	3	2	3	2	7	7	2	5	1	4	2	2	3	3	2	5	3	3	3	2	3	2	2
41	0	56	16	0 history	0.	1	3 hours	0.	158	70	5	0	4	5	3	3	3	2	6	1	3	3	4	7	2	2	2	0	2	2	8	8	6	6	2	0	1	0	3	3	3	3	6	3	1	2	2	3	1
42	0	60	4	0 history	0.	1	3 hours	0.	174	75	5	4	8	4	3	3	3	2	2	4	2	2	3	5	2	2	2	2	3	2	3	2	2	1	2	2	1	3	3	3	2	1	2	2	2	2	2	2	2
43	0	24	16	0 history	0.	1	4 hours	0.	174	75	3	4	8	5	3	3	3	2	4	4	2	3	3	2	3	2	6	2	3	3	3	3	2	1	2	2	1	3	3	3	2	1	1	1	1	1	2	3	3
44	1	32	40	0 history	Trauma	0.	4 hours	0.	170	67	4	3	4	2	3	3	4	1	4	3	2	2	2	4	2	1	2	2	2	2	3	2	2	1	2	3	2	2	5	3	3	4	1	1	2	2	2	2	3
45	1	46	20	0 history	0.	0.	4 hours	0.	172	70	3	3	4	3	3	3	3	2	1	4	3	3	6	2	2	2	3	2	2	3	3	2	6	1	3	2	1	3	3	3	2	1	1	1	1	1	2	2	2
46	0	21	44	0 history	cramps	0.	5 hours	0.	173	74	3	0	3	4	3	3	3	2	3	3	4	4	4	6	2	2	6	1	3	3	3	3	2	1	2	2	1	3	3	3	2	1	1	1	1	1	1	2	2
47	1	47	4	0 history	0.	1	4 hours	Yes	157	70	3	4	3	3	0	3	3	2	1	2	7	2	4	2	10	5	10	2	10	10	10	10	10	1	2	2	1	3	2	2	3	3	4	3	1	9	1	9	2
48	1	45	10	0 history	0.	0.	3 hours	0.	159	72	8	7	7	7	7	7	7	7	7	7	7	7	7	7	7	7	7	7	4	7	7	7	7	5	2	3	2	6	3	2	2	3	2	3	3	3	1	3	8
49	1	24	36	0 history	0.	0.	3 hours	0.	159	70	1	2	3	5	3	3	3	2	3	3	3	4	4	4	2	2	3	4	4	3	3	3	3	2	2	2	2	5	4	3	5	1	4	2	2	3	3	2	5
50	0	31	10	0 history	0.	0.	4 hours	0.	158	70	5	3	3	5	3	3	3	2	7	3	3	3	3	8	3	2	6	4	5	10	3	5	3	1	2	3	2	6	2	2	2	2	2	1	2	6	2	3	3
51	1	69	24	0 history	0.	0.	5 hours	0.	174	75	3	0	6	3	3	3	3	2	6	5	3	2	3	7	4	3	3	2	4	1	3	3	2	1	2	2	1	3	3	3	2	1	1	3	2	3	3	3	3
52	1	51	12	0 history	0.	0.	7 hours	0.	157	70	6	2	3	1	2	3	1	3	2	2	1	2	1	1	0	0	0	0	0	0	0	0	0	8	2	3	2	5	8	2	2	2	2	2	2	2	3	3	2
53	1	50	8	0 history	0.	0.	2 hours	0.	164	72	2	3	3	3	3	3	3	2	1	3	6	2	2	2	1	2	3	2	3	3	2	3	3	1	2	3	2	6	2	2	2	2	2	2	2	2	2	2	2
54	0	36	2	0 history	Hypertension	1	1 hour	0.	162	72	1	4	5	2	1	4	3	4	1	3	3	4	2	2	3	3	3	1	2	3	3	3	3	1	2	2	1	3	3	3	2	1	1	1	2	2	2	3	3
55	0	60	24	0 history	0.	0.	3 hours	0.	160	70	2	3	3	3	3	3	3	2	5	4	1	3	2	2	3	2	4	1	2	3	3	3	2	1	3	2	1	3	3	3	2	1	1	1	2	2	2	3	2
56	1	55	26	0 history	Contact Sports trauma	0.	5 hours	0.	166	67	4	3	0	3	3	3	3	2	1	3	3	3	2	1	1	2	2	2	3	1	3	3	3	1	6	3	3	2	5	5	1	6	4	1	1	2	2	0	2
57	0	44	32	0 history	0.	0.	3 hours	0.	161	70	3	5	3	5	3	3	3	2	6	4	1	3	2	2	2	2	2	2	2	2	3	0	6	1	5	2	1	3	3	3	2	6	1	1	1	2	2	2	2
58	1	57	16	0 history	0.	0.	7 hours	0.	158	69	0	0	3	3	3	3	3	2	1	3	4	6	1	3	2	2	2	6	1	3	3	2	3	1	2	2	1	3	3	3	2	1	1	1	1	1	1	2	2
59	1	46	4	0 history	cramps	0.	1 hour	0.	158	70	1	8	2	3	3	3	3	2	2	5	4	3	1	3	8	2	4	3	8	2	2	3	2	1	2	2	1	3	3	3	2	2	4	2	4	7	5	5	2
60	1	22	36	0 history	0.	0.	4 hours	0.	160	69	3	4	4	2	0	3	3	2	2	3	2	2	2	2	2	2	3	2	2	2	6	2	3	1	6	4	4	3	3	3	3	3	3	3	3	5	6	5	4
61	0	23	12	0 history	Hypertension, Diabetic	0.	2 hours	0.	158	70	2	5	3	3	3	3	3	2	2	2	2	2	2	2	3	3	3	2	3	2	3	3	3	4	1	1	3	5	3	2	5	4	3	6	3	3	5	3	3
62	1	59	12	0 history	Trauma	0.	3 hours	0.	173	73	3	3	3	3	3	0	3	0	1	3	2	3	2	2	3	3	3	1	2	3	3	3	3	4	2	3	3	3	3	3	2	1	6	2	3	2	3	3	3
63	0	43	28	0 history	0.	0.	3 hours	0.	159	72	5	3	4	1	4	3	3	2	5	5	1	3	2	2	2	2	2	10	2	3	3	3	6	5	2	3	2	3	3	2	6	5	7	3	2	2	1	2	2
64	1	61	4	0 history	0.	1	5 hours	0.	159	69	3	4	4	2	3	3	3	2	5	8	2	2	2	2	2	2	2	3	3	2	3	2	3	1	2	3	2	1	6	6	2	2	2	1	2	3	2	3	3
65	1	52	12	0 history	Hypertension	0.	2 hours	0.	169	67	2	4	4	2	3	2	4	3	4	2	2	2	2	5	2	2	3	2	2	3	3	2	2	1	2	3	0	2	4	2	2	2	2	2	2	2	2	2	1
66	1	26	16	0 history	0.	0.	5 hours	0.	159	69	0	2	4	7	3	3	3	2	0	4	6	6	2	3	3	2	2	2	2	2	3	2	3	1	2	2	1	3	3	3	2	0	1	1	1	2	3	3	2
67	0	56	12	0 history	Contact Sports trauma	0.	5 hours	0.	162	71	2	7	0	3	3	3	3	2	6	1	3	1	4	2	2	2	2	7	4	3	3	3	3	1	2	2	1	3	3	3	2	1	1	1	1	1	2	2	2
68	1	46	16	0 history	0.	0.	5 hours	0.	173	73	3	0	2	3	3	3	3	2	6	2	4	2	1	2	2	2	1	2	3	3	3	3	3	1	2	2	1	3	3	3	2	1	1	1	1	1	2	2	2
69	1	32	4	0 history	0.	0.	5 hours	0.	174	75	4	5	5	5	3	3	3	2	3	3	2	6	1	3	3	2	2	1	2	2	2	4	1	6	2	3	2	2	6	2	2	2	2	6	6	5	2	6	10
70	1	44	2	0 history	0.	1	4 hours	Yes	162	69	0	4	3	3	8	0	3	3	3	1	1	1	1	1	1	2	2	2	2	0	4	3	9	0	2	2	1	2	2	2	2	7	4	4	4	10	3	10	2
71	1	68	10	0 history	cramps	0.	3 hours	0.	165	68	3	5	3	2	3	3	3	3	6	2	2	2	2	2	1	2	3	1	3	2	4	3	3	1	2	6	3	4	2	2	2	2	5	2	2	5	2	2	5
72	1	46	3	0 history	0.	1	2 hours	0.	173	72	4	2	2	3	7	2	2	3	2	1	1	1	7	1	1	2	2	2	2	0	0	2	8	4	2	3	2	5	6	1	3	2	2	2	2	2	10	2	3
73	0	43	60	0 history	0.	0.	2 hours	0.	161	71	5	7	1	4	3	3	4	4	3	3	3	3	3	3	3	4	5	6	5	4	3	3	3	6	2	1	4	2	3	2	2	3	3	3	3	3	3	3	3
74	0	48	56	0 history	Hypertension	0.	3 hours	0.	164	69	3	2	4	1	3	3	3	3	2	3	3	2	3	6	4	2	3	3	4	9	0	6	4	3	2	6	6	3	3	3	3	2	3	3	2	3	3	3	2
75	1	54	8	0 history	0.	1	4 hours	0.	173	73	2	4	4	3	3	3	3	3	5	3	3	3	3	1	3	2	4	3	2	2	3	4	3	1	4	2	1	3	3	3	3	3	3	3	3	3	3	3	2
76	0	45	8	0 history	sprain	1	2 hours	0.	164	68	2	2	3	3	3	3	3	2	2	3	3	3	3	3	3	10	2	2	2	3	3	3	6	6	2	3	2	3	3	3	2	3	3	3	3	3	3	2	2
77	0	58	60	0 history	0.	0.	4 hours	0.	163	69	3	2	8	5	4	3	3	3	2	3	3	3	3	5	1	3	3	2	2	2	2	5	10	1	2	5	1	4	6	2	2	2	4	2	1	2	2	2	4
78	0	66	8	0 history	0.	1	3 hours	0.	172	70	4	3	3	8	3	3	3	2	6	5	2	3	3	10	3	2	5	4	4	1	3	3	4	1	2	2	1	3	3	3	2	1	2	2	3	3	3	3	2
79	1	39	32	0 history	0.	0.	5 hours	0.	173	73	3	3	4	1	3	0	3	2	8	5	2	3	2	3	3	3	3	2	0	2	3	3	3	1	2	2	1	3	3	3	2	1	1	2	3	2	3	3	3
80	1	59	26	0 history	Trauma	0.	7 hours	0.	157	70	7	5	5	5	4	4	2	4	5	3	1	5	5	4	3	5	5	5	5	3	4	5	5	7	2	3	2	2	7	1	6	3	5	1	2	2	2	2	0
81	0	55	48	0 history	0.	0.	2 hours	0.	173	74	3	3	3	3	3	3	3	0	1	4	8	2	3	2	3	3	3	1	2	3	3	1	2	5	3	3	3	2	3	3	2	6	1	3	3	2	2	1	2
82	0	45	16	0 history	0.	0.	5 hours	0.	173	73	4	5	5	3	3	3	3	2	3	4	2	4	3	5	3	2	2	4	2	2	2	2	2	1	5	2	1	3	3	3	2	3	1	2	2	3	3	3	2
83	1	44	24	0 history	0.	0.	4 hours	0.	170	68	2	5	1	1	3	3	3	2	6	3	1	2	3	6	3	2	2	2	2	2	6	2	3	1	5	2	1	3	3	3	2	6	1	1	2	3	3	3	2
84	0	51	52	0 history	cramps	0.	2 hours	0.	171	69	2	8	8	8	3	3	3	3	5	3	3	3	3	7	2	2	2	2	2	2	2	8	4	1	8	2	7	3	3	3	3	3	2	2	2	2	2	2	2
85	1	49	14	0 history	0.	0.	3 hours	0.	159	70	4	9	4	2	3	3	3	2	6	2	2	2	2	2	2	2	2	2	2	2	2	4	4	1	9	2	5	2	2	2	2	2	2	2	2	2	2	2	2
86	1	60	8	0 history	0.	1	4 hours	0.	158	69	2	5	5	3	3	3	3	2	1	3	8	3	6	3	1	2	4	4	2	2	4	2	2	3	7	2	2	3	2	1	1	1	4	1	1	2	2	2	2
87	1	56	28	0 history	0.	0.	5 hours	0.	163	70	5	2	5	2	3	0	3	2	3	2	2	2	2	2	1	5	5	2	5	8	8	5	2	6	2	8	3	3	3	3	2	2	2	2	2	2	2	1	2
88	1	67	72	0 history	Diabetes	0.	3 hours	0.	157	69	3	4	3	4	3	3	3	2	4	4	1	6	2	3	1	2	3	6	2	2	0	1	2	3	2	3	4	3	3	3	2	4	3	1	1	1	2	2	2
89	1	33	2	0 history	cramps	1	3 hours	Yes	163	72	3	3	3	2	5	4	1	2	2	4	3	3	1	1	1	2	2	2	2	3	2	5	0	1	6	2	1	3	3	3	2	1	1	1	2	2	2	2	2
90	1	47	48	0 history	sprain	0.	1 hour	0.	171	69	3	8	10	10	4	3	3	2	6	5	1	4	2	2	2	2	4	4	2	3	2	10	6	1	8	2	1	3	2	2	2	1	1	1	1	2	2	2	2
91	0	45	3	0 history	0.	1	5 hours	Yes	166	68	3	0	3	3	3	3	3	2	1	1	5	5	3	3	1	2	6	2	2	2	1	2	8	1	0	2	1	3	2	2	2	2	2	2	2	1	1	1	2
92	1	50	40	0 history	0.	1	5 hours	0.	159	70	3	4	3	4	3	3	3	2	8	3	5	4	1	3	1	2	2	2	2	2	2	6	1	1	4	2	1	3	3	3	2	2	2	2	1	1	1	1	2
93	0	44	4	0 history	0.	1	3 hours	0.	158	68	2	3	3	4	3	3	3	2	2	3	3	3	2	2	3	2	2	2	2	3	9	3	6	1	6	2	1	3	3	2	2	1	1	1	1	1	2	2	2
94	0	50	6	0 history	Hypertension	0.	2 hours	0.	158	70	10	10	10	10	10	10	5	10	10	10	7	7	7	7	7	7	7	7	5	7	7	7	7	1	2	2	1	3	3	2	2	1	1	1	1	2	1	2	2
95	1	65	52	0 history	0.	0.	3 hours	0.	172	71	8	3	3	3	3	3	3	3	3	3	3	3	3	3	3	4	4	3	3	3	3	3	3	1	3	2	1	3	3	3	2	1	1	1	1	1	1	2	2
96	1	30	28	0 history	Contact Sports trauma	0.	3 hours	0.	173	73	3	3	4	3	3	3	3	2	1	3	4	8	4	3	2	2	2	2	3	3	3	3	3	1	2	2	1	3	3	3	2	1	1	1	1	1	1	2	2
97	1	57	48	0 history	0.	0.	2 hours	0.	157	71	10	10	10	10	10	10	10	10	10	10	7	7	7	7	7	7	7	7	5	7	7	7	7	1	2	2	1	3	3	3	5	4	4	5	3	8	4	4	2
98	1	50	20	0 history	sprain	0.	3 hours	Yes	173	74	3	2	2	5	3	3	3	2	4	10	10	10	10	10	10	10	10	10	2	1	2	2	6	6	3	3	3	3	2	3	3	2	3	6	3	2	3	3	4
99	1	47	12	0 history	0.	0.	5 hours	0.	161	69	3	4	5	5	3	3	3	2	5	5	4	2	8	6	1	2	0	2	2	1	4	2	6	1	3	3	0	1	0	3	3	3	3	6	3	1	2	2	3
100	1	21	12	0 history	Hypertension, Diabetic	0.	3 hours	0.	163	69	3	3	8	2	3	3	3	2	6	3	2	4	1	1	1	2	2	2	2	0	3	2	8	6	3	3	3	2	6	6	5	3	4	7	2	2	2	0	2
101	0	20	28	0 history	0.	0.	3 hours	0.	157	68	2	2	5	5	0	3	3	2	2	3	4	4	7	3	1	2	6	2	2	1	8	2	4	9	3	3	3	2	5	5	6	3	9	1	1	2	2	2	0
102	0	46	16	0 history	0.	0.	4 hours	0.	172	71	10	6	3	3	6	4	6	6	6	6	6	6	6	6	5	6	6	6	4	6	6	6	6	1	3	3	3	2	0	4	2	3	2	4	3	2	2	2	2
103	1	47	18	0 history	0.	0.	5 hours	0.	162	70	3	5	2	2	3	3	3	2	2	8	7	1	2	3	1	2	2	2	2	4	6	6	5	2	3	6	3	5	5	3	2	2	5	1	3	2	2	0	3
104	1	22	8	0 history	0.	1	3 hours	0.	174	75	4	5	3	2	3	3	3	2	1	4	4	3	3	8	2	2	1	5	2	2	2	5	0	5	2	3	6	3	3	3	2	1	6	1	1	1	2	2	2
105	1	26	20	0 history	0.	0.	5 hours	0.	174	74	4	3	5	3	3	3	3	2	1	3	2	3	3	2	3	2	2	2	2	2	3	0	2	1	3	2	1	3	3	3	2	1	1	2	2	3	3	3	2
106	1	47	12	0 history	Hypertension	0.	4 hours	0.	167	68	2	3	3	3	3	3	3	0	2	4	2	2	2	2	2	2	2	2	2	1	3	2	3	1	6	2	4	2	2	2	2	2	2	2	2	2	2	2	2
107	1	45	8	0 history	cramps	0.	4 hours	0.	169	67	3	1	3	2	3	3	3	3	6	2	3	2	3	3	1	2	3	2	2	1	10	10	2	1	4	2	1	3	3	3	2	6	3	1	1	1	1	1	2
108	0	63	48	0 history	0.	0.	3 hours	0.	167	67	5	4	1	1	3	3	3	2	3	4	3	3	1	1	1	2	2	6	2	1	9	9	6	1	6	2	1	3	3	3	2	5	2	1	1	1	1	1	2
109	1	23	36	0 history	0.	0.	3 hours	0.	166	67	6	8	10	8	8	8	8	8	10	10	10	10	10	10	10	10	10	10	8	8	8	8	8	1	8	2	1	3	3	3	2	1	1	1	1	1	1	2	2
110	1	47	32	0 history	0.	0.	5 hours	0.	172	71	4	2	6	2	10	2	4	2	1	5	3	1	3	2	1	2	2	2	2	3	0	2	2	7	3	1	2	2	1	1	1	1	4	1	1	0	1	0	1
111	0	53	20	0 history	0.	0.	4 hours	0.	173	73	1	3	0	2	3	3	3	2	6	5	2	6	1	2	1	2	2	2	3	1	2	2	1	3	3	0	3	0	1	6	2	3	2	2	3	3	3	1	2
112	1	60	6	0 history	Hypertension, Diabetic	0.	4 hours	0.	161	72	3	4	4	2	2	3	3	2	5	3	2	4	7	2	2	2	2	0	1	1	6	5	8	8	3	3	3	2	2	4	4	8	10	1	1	1	1	0	0
113	1	51	14	0 history	0.	0.	2 hours	0.	164	68	3	3	3	3	3	3	3	2	1	4	3	1	4	2	1	2	6	2	2	1	4	5	7	1	3	2	1	3	3	3	2	1	5	1	1	1	1	1	2
114	1	21	4	0 history	0.	1	3 hours	0.	174	75	3	8	3	10	4	3	3	2	2	5	4	5	2	3	1	2	3	4	2	2	3	0	2	1	8	2	1	3	3	3	2	2	4	1	1	1	1	1	2
115	1	44	24	0 history	Hypertension, Diabetic	0.	3 hours	0.	173	74	4	5	1	7	3	1	2	2	1	1	1	1	1	1	1	0	1	0	1	0	2	2	3	4	2	4	7	3	1	2	2	1	5	1	1	1	1	1	1
116	0	61	96	0 history	0.	0.	4 hours	0.	174	75	2	2	4	8	3	3	3	2	2	4	1	8	10	1	1	1	1	0	0	1	2	4	9	6	2	3	2	3	3	3	3	2	6	3	3	3	2	2	2
117	0	38	24	0 history	Diabetes	0.	4 hours	0.	173	74	1	4	2	4	3	3	3	2	2	5	3	3	4	1	1	2	2	2	2	3	1	0	4	1	6	2	3	3	3	3	2	2	2	3	3	3	3	1	2
118	1	36	2	0 history	0.	1	1 hour	0.	174	76	5	3	4	1	0	3	3	2	2	4	4	3	3	1	1	2	2	2	2	2	0	6	6	5	2	6	1	3	3	3	2	2	1	2	2	2	2	2	2
119	1	20	4	0 history	Contact Sports trauma	0.	2 hours	0.	174	75	5	8	9	9	3	3	3	2	5	5	6	3	9	1	1	2	2	2	0	1	2	1	1	5	2	3	2	9	3	1	4	2	2	3	3	3	3	3	2
120	1	49	24	0 history	Trauma	0.	5 hours	0.	172	70	3	2	4	5	3	3	3	2	2	3	3	3	3	9	2	2	2	0	5	1	3	2	1	6	3	3	3	2	9	3	1	4	2	2	3	3	3	3	3
121	1	59	4	0 history	0.	0.	3 hours	0.	163	72	2	5	2	2	0	3	1	2	5	3	3	2	6	1	1	2	2	2	3	1	3	6	7	3	3	3	3	2	0	5	7	4	8	2	2	2	2	2	2
122	1	60	4	0 history	sprain	1	5 hours	0.	173	73	3	4	4	2	3	3	0	3	5	3	3	3	3	2	3	2	2	2	2	4	1	1	4	1	4	2	3	3	3	3	3	3	3	3	3	3	2	2	2
123	1	43	48	0 history	0.	0.	3 hours	0.	162	70	5	5	1	1	0	0	2	2	6	2	1	6	1	3	1	2	2	2	2	2	0	2	1	2	3	3	3	0	5	7	4	3	8	1	1	2	0	2	2
124	0	70	12	0 history	Trauma	0.	4 hours	0.	174	75	5	1	8	3	3	3	3	3	1	3	3	3	3	3	3	4	2	2	3	1	6	6	6	5	2	2	4	3	3	3	3	3	3	3	2	2	2	2	2
125	1	61	8	0 history	Diabetes	1	3 hours	Yes	173	73	3	5	5	1	3	3	3	2	0	4	2	3	2	4	3	2	2	2	2	0	0	1	3	3	2	5	1	3	3	3	2	2	1	2	3	3	3	2	2
126	0	47	32	0 history	0.	0.	4 hours	0.	173	74	4	3	4	2	3	3	3	0	1	10	10	10	10	10	1	2	0	2	2	1	2	5	10	3	2	4	2	3	3	3	2	5	5	1	1	1	1	1	1
127	1	47	3	0 history	sprain	1	3 hours	0.	159	70	10	10	10	10	10	6	10	10	10	1	1	1	1	1	1	1	1	1	1	1	1	1	1	6	3	3	3	2	1	5	4	3	5	8	2	2	1	4	2
128	1	37	52	0 history	cramps	0.	3 hours	0.	158	71	1	0	3	4	6	3	3	3	5	1	1	1	3	1	1	2	0	0	2	1	1	1	4	1	0	3	3	2	2	4	4	3	5	1	1	2	2	2	2
129	1	52	36	0 history	0.	0.	7 hours	0.	173	73	3	3	3	3	3	3	3	2	0	1	7	1	8	2	2	2	2	2	2	4	0	2	9	3	2	3	3	3	3	3	2	0	5	1	1	2	2	2	2
130	1	50	72	0 history	Hypertension	0.	1 hour	0.	159	71	3	2	2	1	3	3	3	2	4	5	1	6	4	1	1	2	2	0	2	0	1	0	6	4	2	2	1	3	3	3	2	5	8	1	1	1	1	1	2
131	1	45	52	0 history	0.	0.	5 hours	Yes	171	69	3	3	9	7	3	3	3	2	0	4	3	7	2	4	1	2	2	2	5	1	2	7	3	4	1	1	2	2	0	7	2	4	6	1	1	2	1	2	2
132	1	45	2	0 history	0.	1	3 hours	0.	159	68	2	2	5	5	3	3	3	2	0	2	3	3	6	4	1	2	2	6	2	1	10	1	0	1	2	2	1	3	3	3	2	0	5	1	1	1	1	1	2
133	1	58	2	0 history	Diabetes	1	5 hours	Yes	159	70	3	3	3	4	1	1	2	2	0	7	2	4	6	1	1	2	1	2	2	0	0	1	4	3	2	3	4	1	1	2	2	2	2	2	1	1	1	1	2
134	0	61	44	0 history	0.	0.	3 hours	0.	157	63	10	10	10	10	10	10	10	10	10	10	10	10	10	10	10	10	10	10	8	8	8	8	10	#NULL!	#NULL!	#NULL!	#NULL!	#NULL!	#NULL!	#NULL!	#NULL!	#NULL!	#NULL!	#NULL!	#NULL!	#NULL!	#NULL!	#NULL!	#NULL!
135	1	52	16	0 history	0.	0.	5 hours	0.	169	66	6	8	8	10	8	8	8	8	8	8	8	8	8	8	8	8	8	8	10	8	8	8	8	#NULL!	#NULL!	#NULL!	#NULL!	#NULL!	#NULL!	#NULL!	#NULL!	#NULL!	#NULL!	#NULL!	#NULL!	#NULL!	#NULL!	#NULL!	#NULL!
136	1	57	8	0 history	0.	1	5 hours	Yes	153	60	8	6	3	3	6	5	6	6	10	10	10	10	10	10	10	10	10	10	2	6	6	6	6	#NULL!	#NULL!	#NULL!	#NULL!	#NULL!	#NULL!	#NULL!	#NULL!	#NULL!	#NULL!	#NULL!	#NULL!	#NULL!	#NULL!	#NULL!	#NULL!
137	0	28	16	0 history	0.	0.	4 hours	0.	150	62	10	6	3	4	6	6	6	6	6	6	6	6	6	6	6	6	6	6	3	6	6	6	6	#NULL!	#NULL!	#NULL!	#NULL!	#NULL!	#NULL!	#NULL!	#NULL!	#NULL!	#NULL!	#NULL!	#NULL!	#NULL!	#NULL!	#NULL!	#NULL!
138	1	50	18	0 history	sprain	0.	7 hours	0.	158	60	4	4	3	1	2	10	7	6	10	2	2	2	2	5	2	2	2	2	2	2	2	2	2	#NULL!	#NULL!	#NULL!	#NULL!	#NULL!	#NULL!	#NULL!	#NULL!	#NULL!	#NULL!	#NULL!	#NULL!	#NULL!	#NULL!	#NULL!	#NULL!
139	1	27	26	0 history	Hypertension	0.	4 hours	0.	148	63	10	5	5	5	4	4	4	4	5	4	2	5	4	3	3	5	5	5	5	4	3	5	5	#NULL!	#NULL!	#NULL!	#NULL!	#NULL!	#NULL!	#NULL!	#NULL!	#NULL!	#NULL!	#NULL!	#NULL!	#NULL!	#NULL!	#NULL!	#NULL!
140	0	33	12	0 history	Diabetes	0.	3 hours	0.	167	66	4	5	3	3	3	3	3	10	8	3	5	5	1	5	4	5	5	3	5	2	2	2	1	#NULL!	#NULL!	#NULL!	#NULL!	#NULL!	#NULL!	#NULL!	#NULL!	#NULL!	#NULL!	#NULL!	#NULL!	#NULL!	#NULL!	#NULL!	#NULL!
141	0	46	40	0 history	0.	0.	7 hours	0.	156	63	9	5	5	5	3	3	3	3	5	3	3	3	5	4	4	5	5	5	5	4	5	5	5	#NULL!	#NULL!	#NULL!	#NULL!	#NULL!	#NULL!	#NULL!	#NULL!	#NULL!	#NULL!	#NULL!	#NULL!	#NULL!	#NULL!	#NULL!	#NULL!
142	1	65	6	0 history	0.	0.	3 hours	0.	166	66	1	3	3	8	4	3	3	9	7	2	1	4	2	4	3	4	2	2	2	3	3	3	2	#NULL!	#NULL!	#NULL!	#NULL!	#NULL!	#NULL!	#NULL!	#NULL!	#NULL!	#NULL!	#NULL!	#NULL!	#NULL!	#NULL!	#NULL!	#NULL!
143	1	52	12	0 history	0.	0.	5 hours	0.	159	60	3	3	3	5	2	9	6	1	9	2	2	2	2	3	2	2	2	2	2	2	2	2	3	#NULL!	#NULL!	#NULL!	#NULL!	#NULL!	#NULL!	#NULL!	#NULL!	#NULL!	#NULL!	#NULL!	#NULL!	#NULL!	#NULL!	#NULL!	#NULL!
144	1	45	32	0 history	0.	0.	3 hours	0.	156	63	8	5	5	5	3	3	3	3	5	4	3	4	5	4	3	5	5	5	5	2	3	5	5	#NULL!	#NULL!	#NULL!	#NULL!	#NULL!	#NULL!	#NULL!	#NULL!	#NULL!	#NULL!	#NULL!	#NULL!	#NULL!	#NULL!	#NULL!	#NULL!
145	1	45	14	0 history	sprain	0.	4 hours	0.	166	65	2	9	5	1	3	3	3	2	10	10	10	10	10	10	10	10	10	10	3	3	3	3	3	#NULL!	#NULL!	#NULL!	#NULL!	#NULL!	#NULL!	#NULL!	#NULL!	#NULL!	#NULL!	#NULL!	#NULL!	#NULL!	#NULL!	#NULL!	#NULL!
146	1	47	24	0 history	0.	0.	3 hours	0.	153	62	3	3	3	4	9	4	9	2	0	10	10	10	10	10	10	10	10	10	2	2	2	2	3	#NULL!	#NULL!	#NULL!	#NULL!	#NULL!	#NULL!	#NULL!	#NULL!	#NULL!	#NULL!	#NULL!	#NULL!	#NULL!	#NULL!	#NULL!	#NULL!
147	0	68	8	0 history	0.	1	3 hours	0.	158	64	2	3	3	5	2	7	4	4	7	1	4	4	1	5	7	7	5	2	3	9	9	2	2	#NULL!	#NULL!	#NULL!	#NULL!	#NULL!	#NULL!	#NULL!	#NULL!	#NULL!	#NULL!	#NULL!	#NULL!	#NULL!	#NULL!	#NULL!	#NULL!
148	1	52	22	0 history	Diabetes	0.	2 hours	0.	152	63	2	4	3	3	8	3	8	2	4	9	2	2	2	4	2	2	2	2	2	2	2	2	3	#NULL!	#NULL!	#NULL!	#NULL!	#NULL!	#NULL!	#NULL!	#NULL!	#NULL!	#NULL!	#NULL!	#NULL!	#NULL!	#NULL!	#NULL!	#NULL!
149	0	38	2	0 history	Trauma	1	5 hours	0.	165	66	3	3	4	3	3	3	3	8	6	3	3	3	3	2	3	0	2	2	2	3	3	3	8	#NULL!	#NULL!	#NULL!	#NULL!	#NULL!	#NULL!	#NULL!	#NULL!	#NULL!	#NULL!	#NULL!	#NULL!	#NULL!	#NULL!	#NULL!	#NULL!
150	1	66	40	0 history	Contact Sports trauma	0.	3 hours	0.	166	65	3	5	3	7	3	3	3	6	2	6	3	5	6	4	1	2	2	2	2	1	8	8	2	#NULL!	#NULL!	#NULL!	#NULL!	#NULL!	#NULL!	#NULL!	#NULL!	#NULL!	#NULL!	#NULL!	#NULL!	#NULL!	#NULL!	#NULL!	#NULL!
151	1	57	2	0 history	0.	1	4 hours	0.	150	60	2	8	4	1	3	4	4	2	6	2	3	3	3	8	2	3	5	6	4	2	3	3	3	#NULL!	#NULL!	#NULL!	#NULL!	#NULL!	#NULL!	#NULL!	#NULL!	#NULL!	#NULL!	#NULL!	#NULL!	#NULL!	#NULL!	#NULL!	#NULL!
152	1	48	14	0 history	Diabetes	1	5 hours	0.	159	60	3	3	3	7	1	8	1	0	8	2	1	7	1	5	1	2	2	2	2	6	5	5	2	#NULL!	#NULL!	#NULL!	#NULL!	#NULL!	#NULL!	#NULL!	#NULL!	#NULL!	#NULL!	#NULL!	#NULL!	#NULL!	#NULL!	#NULL!	#NULL!
153	1	30	24	0 history	Hypertension, Diabetic	0.	4 hours	0.	169	66	4	8	2	4	3	3	3	1	6	2	2	3	2	5	2	2	3	2	2	6	6	2	3	#NULL!	#NULL!	#NULL!	#NULL!	#NULL!	#NULL!	#NULL!	#NULL!	#NULL!	#NULL!	#NULL!	#NULL!	#NULL!	#NULL!	#NULL!	#NULL!
154	1	52	36	0 history	0.	0.	5 hours	0.	155	63	4	9	3	2	3	3	4	4	2	3	4	3	4	3	1	2	2	2	2	2	6	6	2	#NULL!	#NULL!	#NULL!	#NULL!	#NULL!	#NULL!	#NULL!	#NULL!	#NULL!	#NULL!	#NULL!	#NULL!	#NULL!	#NULL!	#NULL!	#NULL!
155	1	39	24	0 history	0.	0.	5 hours	0.	167	65	3	5	3	5	3	3	3	6	3	3	2	2	2	3	2	2	3	2	2	4	2	5	6	#NULL!	#NULL!	#NULL!	#NULL!	#NULL!	#NULL!	#NULL!	#NULL!	#NULL!	#NULL!	#NULL!	#NULL!	#NULL!	#NULL!	#NULL!	#NULL!
156	0	39	52	0 history	0.	0.	5 hours	0.	156	63	3	9	3	2	3	3	5	4	2	3	2	6	2	2	2	2	3	2	3	2	3	3	3	#NULL!	#NULL!	#NULL!	#NULL!	#NULL!	#NULL!	#NULL!	#NULL!	#NULL!	#NULL!	#NULL!	#NULL!	#NULL!	#NULL!	#NULL!	#NULL!
157	1	55	52	0 history	sprain	0.	5 hours	Yes	160	62	3	5	3	5	3	3	4	4	3	2	4	4	1	4	8	8	8	4	8	4	5	4	2	#NULL!	#NULL!	#NULL!	#NULL!	#NULL!	#NULL!	#NULL!	#NULL!	#NULL!	#NULL!	#NULL!	#NULL!	#NULL!	#NULL!	#NULL!	#NULL!
158	0	44	2	0 history	0.	1	4 hours	Yes	169	66	4	2	4	1	3	3	3	3	10	2	3	3	3	4	3	2	2	2	2	3	3	3	9	#NULL!	#NULL!	#NULL!	#NULL!	#NULL!	#NULL!	#NULL!	#NULL!	#NULL!	#NULL!	#NULL!	#NULL!	#NULL!	#NULL!	#NULL!	#NULL!
159	0	64	10	0 history	0.	0.	3 hours	0.	152	60	4	1	3	1	3	1	8	7	5	3	2	2	2	2	2	2	2	2	2	2	2	2	2	#NULL!	#NULL!	#NULL!	#NULL!	#NULL!	#NULL!	#NULL!	#NULL!	#NULL!	#NULL!	#NULL!	#NULL!	#NULL!	#NULL!	#NULL!	#NULL!
160	0	56	4	0 history	0.	1	5 hours	Yes	169	66	5	9	2	2	3	3	3	3	2	3	8	1	6	10	4	6	2	2	3	2	2	4	4	#NULL!	#NULL!	#NULL!	#NULL!	#NULL!	#NULL!	#NULL!	#NULL!	#NULL!	#NULL!	#NULL!	#NULL!	#NULL!	#NULL!	#NULL!	#NULL!
161	1	25	28	0 history	0.	0.	4 hours	0.	163	65	2	9	5	3	3	3	3	2	2	3	3	3	3	5	3	2	5	2	2	7	3	3	3	#NULL!	#NULL!	#NULL!	#NULL!	#NULL!	#NULL!	#NULL!	#NULL!	#NULL!	#NULL!	#NULL!	#NULL!	#NULL!	#NULL!	#NULL!	#NULL!
162	1	46	8	0 history	0.	1	2 hours	0.	157	62	3	3	3	4	4	3	4	2	6	3	3	3	3	3	3	5	4	3	3	1	3	3	3	#NULL!	#NULL!	#NULL!	#NULL!	#NULL!	#NULL!	#NULL!	#NULL!	#NULL!	#NULL!	#NULL!	#NULL!	#NULL!	#NULL!	#NULL!	#NULL!
163	1	46	36	0 history	0.	0.	7 hours	0.	164	65	2	5	3	5	3	3	3	3	5	5	1	3	2	3	2	6	5	2	2	3	3	3	2	#NULL!	#NULL!	#NULL!	#NULL!	#NULL!	#NULL!	#NULL!	#NULL!	#NULL!	#NULL!	#NULL!	#NULL!	#NULL!	#NULL!	#NULL!	#NULL!
164	1	44	3	0 history	0.	1	4 hours	Yes	149	64	4	7	3	1	3	3	3	2	6	6	3	3	1	4	1	2	2	2	5	1	4	4	2	#NULL!	#NULL!	#NULL!	#NULL!	#NULL!	#NULL!	#NULL!	#NULL!	#NULL!	#NULL!	#NULL!	#NULL!	#NULL!	#NULL!	#NULL!	#NULL!
165	1	39	12	0 history	0.	0.	2 hours	0.	156	64	1	7	2	5	6	3	6	2	0	6	3	3	3	1	3	3	3	2	3	2	2	2	3	#NULL!	#NULL!	#NULL!	#NULL!	#NULL!	#NULL!	#NULL!	#NULL!	#NULL!	#NULL!	#NULL!	#NULL!	#NULL!	#NULL!	#NULL!	#NULL!
166	1	50	4	0 history	Trauma	0.	3 hours	0.	148	64	4	3	2	4	5	4	2	2	6	2	2	2	2	4	2	2	2	2	2	2	2	2	2	#NULL!	#NULL!	#NULL!	#NULL!	#NULL!	#NULL!	#NULL!	#NULL!	#NULL!	#NULL!	#NULL!	#NULL!	#NULL!	#NULL!	#NULL!	#NULL!
167	1	45	26	0 history	Hypertension, Diabetic	0.	3 hours	0.	162	65	4	3	4	2	3	3	3	3	6	1	3	3	3	6	1	3	1	9	10	10	10	10	10	#NULL!	#NULL!	#NULL!	#NULL!	#NULL!	#NULL!	#NULL!	#NULL!	#NULL!	#NULL!	#NULL!	#NULL!	#NULL!	#NULL!	#NULL!	#NULL!
168	0	50	72	0 history	0.	0.	3 hours	0.	164	65	2	2	8	5	3	3	3	3	2	4	3	5	6	3	3	4	6	4	5	2	2	2	2	#NULL!	#NULL!	#NULL!	#NULL!	#NULL!	#NULL!	#NULL!	#NULL!	#NULL!	#NULL!	#NULL!	#NULL!	#NULL!	#NULL!	#NULL!	#NULL!
169	1	40	36	0 history	0.	0.	5 hours	0.	164	66	3	2	4	1	3	3	3	7	5	4	3	3	1	8	6	3	5	1	4	2	2	2	4	#NULL!	#NULL!	#NULL!	#NULL!	#NULL!	#NULL!	#NULL!	#NULL!	#NULL!	#NULL!	#NULL!	#NULL!	#NULL!	#NULL!	#NULL!	#NULL!
170	1	52	32	0 history	0.	0.	5 hours	0.	163	65	3	3	9	2	3	3	3	3	2	1	3	2	2	4	3	3	2	10	0	7	3	3	3	#NULL!	#NULL!	#NULL!	#NULL!	#NULL!	#NULL!	#NULL!	#NULL!	#NULL!	#NULL!	#NULL!	#NULL!	#NULL!	#NULL!	#NULL!	#NULL!
171	1	45	18	0 history	0.	0.	4 hours	0.	154	63	3	3	0	1	10	1	10	2	1	4	3	3	3	3	3	3	3	1	1	3	3	3	4	#NULL!	#NULL!	#NULL!	#NULL!	#NULL!	#NULL!	#NULL!	#NULL!	#NULL!	#NULL!	#NULL!	#NULL!	#NULL!	#NULL!	#NULL!	#NULL!
172	1	43	24	0 history	Hypertension	0.	5 hours	0.	159	64	4	5	2	3	3	3	3	3	5	3	3	3	3	3	2	2	3	2	2	2	3	3	3	#NULL!	#NULL!	#NULL!	#NULL!	#NULL!	#NULL!	#NULL!	#NULL!	#NULL!	#NULL!	#NULL!	#NULL!	#NULL!	#NULL!	#NULL!	#NULL!
173	1	62	44	0 history	0.	0.	4 hours	0.	164	65	2	2	6	4	3	3	3	3	5	6	2	4	2	2	2	1	2	2	2	3	3	3	3	#NULL!	#NULL!	#NULL!	#NULL!	#NULL!	#NULL!	#NULL!	#NULL!	#NULL!	#NULL!	#NULL!	#NULL!	#NULL!	#NULL!	#NULL!	#NULL!
174	0	44	52	0 history	Trauma	0.	4 hours	Yes	164	65	3	3	4	3	3	3	3	2	6	2	2	2	2	8	2	2	2	2	2	10	10	2	3	#NULL!	#NULL!	#NULL!	#NULL!	#NULL!	#NULL!	#NULL!	#NULL!	#NULL!	#NULL!	#NULL!	#NULL!	#NULL!	#NULL!	#NULL!	#NULL!
175	1	47	60	0 history	0.	0.	2 hours	0.	164	65	3	0	3	5	3	3	3	3	7	2	2	2	2	9	2	3	2	2	2	3	3	3	2	#NULL!	#NULL!	#NULL!	#NULL!	#NULL!	#NULL!	#NULL!	#NULL!	#NULL!	#NULL!	#NULL!	#NULL!	#NULL!	#NULL!	#NULL!	#NULL!
176	0	53	48	0 history	0.	0.	5 hours	Yes	168	65	0	4	3	3	3	3	3	5	6	4	1	3	3	7	2	2	2	2	2	2	2	3	3	#NULL!	#NULL!	#NULL!	#NULL!	#NULL!	#NULL!	#NULL!	#NULL!	#NULL!	#NULL!	#NULL!	#NULL!	#NULL!	#NULL!	#NULL!	#NULL!
177	1	58	52	0 history	0.	1	3 hours	0.	162	65	1	8	4	3	3	1	4	0	6	2	2	2	2	4	2	2	6	2	2	2	3	3	3	#NULL!	#NULL!	#NULL!	#NULL!	#NULL!	#NULL!	#NULL!	#NULL!	#NULL!	#NULL!	#NULL!	#NULL!	#NULL!	#NULL!	#NULL!	#NULL!
178	1	38	12	0 history	0.	0.	5 hours	0.	152	62	3	0	4	2	7	3	7	2	2	8	2	2	2	3	2	2	2	2	2	2	2	2	3	#NULL!	#NULL!	#NULL!	#NULL!	#NULL!	#NULL!	#NULL!	#NULL!	#NULL!	#NULL!	#NULL!	#NULL!	#NULL!	#NULL!	#NULL!	#NULL!
179	1	67	8	0 history	0.	0.	3 hours	0.	169	66	3	4	4	1	3	3	0	5	6	2	2	2	2	5	2	2	6	4	2	4	3	2	2	#NULL!	#NULL!	#NULL!	#NULL!	#NULL!	#NULL!	#NULL!	#NULL!	#NULL!	#NULL!	#NULL!	#NULL!	#NULL!	#NULL!	#NULL!	#NULL!
180	0	62	56	0 history	cramps	0.	3 hours	0.	161	62	3	5	2	1	3	3	4	3	5	2	2	2	2	2	2	2	2	2	2	2	2	5	4	#NULL!	#NULL!	#NULL!	#NULL!	#NULL!	#NULL!	#NULL!	#NULL!	#NULL!	#NULL!	#NULL!	#NULL!	#NULL!	#NULL!	#NULL!	#NULL!
181	1	49	10	0 history	0.	0.	1 hour	0.	159	64	2	7	5	4	1	3	1	2	4	2	2	2	2	4	2	2	2	2	2	2	2	2	3	#NULL!	#NULL!	#NULL!	#NULL!	#NULL!	#NULL!	#NULL!	#NULL!	#NULL!	#NULL!	#NULL!	#NULL!	#NULL!	#NULL!	#NULL!	#NULL!
182	0	28	8	0 history	0.	1	3 hours	0.	167	65	5	3	1	5	3	3	3	3	3	4	1	4	4	1	1	2	0	1	0	3	1	1	3	#NULL!	#NULL!	#NULL!	#NULL!	#NULL!	#NULL!	#NULL!	#NULL!	#NULL!	#NULL!	#NULL!	#NULL!	#NULL!	#NULL!	#NULL!	#NULL!
183	1	50	6	0 history	0.	0.	3 hours	0.	151	60	3	3	4	1	3	3	3	2	6	5	4	7	7	4	9	9	9	3	10	10	10	10	10	#NULL!	#NULL!	#NULL!	#NULL!	#NULL!	#NULL!	#NULL!	#NULL!	#NULL!	#NULL!	#NULL!	#NULL!	#NULL!	#NULL!	#NULL!	#NULL!
184	0	46	8	0 history	0.	1	7 hours	0.	157	64	4	3	3	3	3	3	3	3	3	2	4	8	8	4	1	2	3	2	2	1	7	7	2	#NULL!	#NULL!	#NULL!	#NULL!	#NULL!	#NULL!	#NULL!	#NULL!	#NULL!	#NULL!	#NULL!	#NULL!	#NULL!	#NULL!	#NULL!	#NULL!
185	0	41	4	0 history	cramps	0.	7 hours	0.	154	61	3	3	5	2	3	2	4	4	2	3	3	2	2	2	2	2	3	2	2	1	9	9	3	#NULL!	#NULL!	#NULL!	#NULL!	#NULL!	#NULL!	#NULL!	#NULL!	#NULL!	#NULL!	#NULL!	#NULL!	#NULL!	#NULL!	#NULL!	#NULL!
186	0	29	14	0 history	0.	0.	3 hours	0.	155	64	3	3	4	1	3	3	3	2	6	3	3	3	3	3	3	3	4	1	2	3	3	3	3	#NULL!	#NULL!	#NULL!	#NULL!	#NULL!	#NULL!	#NULL!	#NULL!	#NULL!	#NULL!	#NULL!	#NULL!	#NULL!	#NULL!	#NULL!	#NULL!
187	1	52	20	0 history	Hypertension, Diabetic	0.	5 hours	0.	158	64	3	1	4	3	3	3	3	3	5	2	2	2	2	2	2	2	2	1	2	8	8	2	3	#NULL!	#NULL!	#NULL!	#NULL!	#NULL!	#NULL!	#NULL!	#NULL!	#NULL!	#NULL!	#NULL!	#NULL!	#NULL!	#NULL!	#NULL!	#NULL!
188	1	47	28	0 history	0.	0.	5 hours	Yes	155	60	3	3	4	2	4	3	4	3	2	5	2	2	2	4	2	2	2	4	2	2	2	5	2	#NULL!	#NULL!	#NULL!	#NULL!	#NULL!	#NULL!	#NULL!	#NULL!	#NULL!	#NULL!	#NULL!	#NULL!	#NULL!	#NULL!	#NULL!	#NULL!
189	1	49	8	0 history	0.	1	1 hour	0.	164	66	3	0	6	2	3	3	3	5	3	2	2	2	2	3	1	2	2	2	2	2	3	3	3	#NULL!	#NULL!	#NULL!	#NULL!	#NULL!	#NULL!	#NULL!	#NULL!	#NULL!	#NULL!	#NULL!	#NULL!	#NULL!	#NULL!	#NULL!	#NULL!
190	1	52	16	0 history	sprain	0.	2 hours	0.	166	65	3	2	4	3	3	3	3	3	3	4	1	4	3	10	1	2	3	4	2	1	10	10	2	#NULL!	#NULL!	#NULL!	#NULL!	#NULL!	#NULL!	#NULL!	#NULL!	#NULL!	#NULL!	#NULL!	#NULL!	#NULL!	#NULL!	#NULL!	#NULL!
191	1	29	12	0 history	0.	0.	4 hours	0.	160	64	3	5	3	3	3	3	3	1	3	3	2	2	3	5	3	3	4	8	9	5	3	3	3	#NULL!	#NULL!	#NULL!	#NULL!	#NULL!	#NULL!	#NULL!	#NULL!	#NULL!	#NULL!	#NULL!	#NULL!	#NULL!	#NULL!	#NULL!	#NULL!
192	1	63	4	0 history	0.	0.	4 hours	0.	164	66	2	7	3	0	3	3	3	4	2	2	3	3	3	5	3	2	3	2	3	10	3	3	7	#NULL!	#NULL!	#NULL!	#NULL!	#NULL!	#NULL!	#NULL!	#NULL!	#NULL!	#NULL!	#NULL!	#NULL!	#NULL!	#NULL!	#NULL!	#NULL!
193	0	50	3	0 history	0.	1	3 hours	0.	169	66	3	3	3	3	3	3	3	3	3	3	1	4	3	2	3	3	2	2	2	4	3	3	10	#NULL!	#NULL!	#NULL!	#NULL!	#NULL!	#NULL!	#NULL!	#NULL!	#NULL!	#NULL!	#NULL!	#NULL!	#NULL!	#NULL!	#NULL!	#NULL!
194	0	47	22	0 history	Hypertension	0.	3 hours	0.	168	65	3	0	0	3	3	3	3	7	5	4	6	3	1	3	5	0	6	2	4	1	3	2	2	#NULL!	#NULL!	#NULL!	#NULL!	#NULL!	#NULL!	#NULL!	#NULL!	#NULL!	#NULL!	#NULL!	#NULL!	#NULL!	#NULL!	#NULL!	#NULL!
195	1	38	28	0 history	cramps	0.	5 hours	0.	150	63	4	5	3	1	3	3	3	2	3	5	2	2	2	10	2	2	2	2	2	2	2	2	3	#NULL!	#NULL!	#NULL!	#NULL!	#NULL!	#NULL!	#NULL!	#NULL!	#NULL!	#NULL!	#NULL!	#NULL!	#NULL!	#NULL!	#NULL!	#NULL!
196	0	58	8	0 history	sprain	1	5 hours	0.	149	61	1	3	4	1	3	3	3	2	7	3	2	6	2	8	2	2	2	2	2	2	2	2	3	#NULL!	#NULL!	#NULL!	#NULL!	#NULL!	#NULL!	#NULL!	#NULL!	#NULL!	#NULL!	#NULL!	#NULL!	#NULL!	#NULL!	#NULL!	#NULL!
197	1	56	6	0 history	0.	0.	5 hours	Yes	149	64	5	5	2	0	3	5	3	2	2	2	2	2	3	7	3	3	2	2	2	2	2	3	3	#NULL!	#NULL!	#NULL!	#NULL!	#NULL!	#NULL!	#NULL!	#NULL!	#NULL!	#NULL!	#NULL!	#NULL!	#NULL!	#NULL!	#NULL!	#NULL!
198	1	45	12	0 history	Diabetes	0.	4 hours	0.	165	65	3	4	3	2	3	3	3	3	3	3	1	3	10	1	1	2	2	2	2	0	1	1	4	#NULL!	#NULL!	#NULL!	#NULL!	#NULL!	#NULL!	#NULL!	#NULL!	#NULL!	#NULL!	#NULL!	#NULL!	#NULL!	#NULL!	#NULL!	#NULL!
199	1	45	12	0 history	0.	0.	3 hours	0.	166	66	3	3	4	0	3	2	2	1	9	3	2	3	3	4	1	1	2	1	2	3	1	1	2	#NULL!	#NULL!	#NULL!	#NULL!	#NULL!	#NULL!	#NULL!	#NULL!	#NULL!	#NULL!	#NULL!	#NULL!	#NULL!	#NULL!	#NULL!	#NULL!
200	1	49	56	0 history	0.	0.	1 hour	0.	168	65	3	7	0	2	3	3	3	2	3	4	3	1	4	6	10	10	10	1	10	10	10	10	10	#NULL!	#NULL!	#NULL!	#NULL!	#NULL!	#NULL!	#NULL!	#NULL!	#NULL!	#NULL!	#NULL!	#NULL!	#NULL!	#NULL!	#NULL!	#NULL!
201	1	43	10	0 history	0.	0.	2 hours	0.	169	66	2	4	4	3	0	3	3	2	5	4	1	6	5	2	3	4	6	3	2	4	3	3	3	#NULL!	#NULL!	#NULL!	#NULL!	#NULL!	#NULL!	#NULL!	#NULL!	#NULL!	#NULL!	#NULL!	#NULL!	#NULL!	#NULL!	#NULL!	#NULL!
202	0	37	48	0 history	0.	0.	5 hours	0.	165	65	2	4	3	3	3	3	3	2	3	3	2	4	2	5	2	6	2	2	2	3	3	3	4	#NULL!	#NULL!	#NULL!	#NULL!	#NULL!	#NULL!	#NULL!	#NULL!	#NULL!	#NULL!	#NULL!	#NULL!	#NULL!	#NULL!	#NULL!	#NULL!
203	0	61	2	0 history	Contact Sports trauma	1	4 hours	0.	158	64	4	1	3	3	3	3	3	3	3	4	2	2	2	2	2	2	4	3	2	6	6	2	3	#NULL!	#NULL!	#NULL!	#NULL!	#NULL!	#NULL!	#NULL!	#NULL!	#NULL!	#NULL!	#NULL!	#NULL!	#NULL!	#NULL!	#NULL!	#NULL!
204	1	50	48	0 history	Diabetes	0.	3 hours	0.	155	62	4	5	2	2	3	3	4	1	2	3	1	3	9	1	1	2	2	2	2	0	3	3	10	#NULL!	#NULL!	#NULL!	#NULL!	#NULL!	#NULL!	#NULL!	#NULL!	#NULL!	#NULL!	#NULL!	#NULL!	#NULL!	#NULL!	#NULL!	#NULL!
205	1	47	36	0 history	cramps	0.	3 hours	0.	166	65	1	3	3	5	3	3	3	2	3	3	1	4	2	5	2	2	6	4	2	2	3	3	3	#NULL!	#NULL!	#NULL!	#NULL!	#NULL!	#NULL!	#NULL!	#NULL!	#NULL!	#NULL!	#NULL!	#NULL!	#NULL!	#NULL!	#NULL!	#NULL!
206	1	52	24	0 history	Hypertension	0.	4 hours	0.	157	60	3	3	3	2	2	4	4	3	2	4	2	2	2	5	2	2	2	4	2	2	2	2	2	#NULL!	#NULL!	#NULL!	#NULL!	#NULL!	#NULL!	#NULL!	#NULL!	#NULL!	#NULL!	#NULL!	#NULL!	#NULL!	#NULL!	#NULL!	#NULL!
207	1	45	16	0 history	0.	0.	3 hours	0.	159	64	3	1	4	3	3	3	3	3	2	2	2	2	3	4	3	2	2	7	9	4	3	3	3	#NULL!	#NULL!	#NULL!	#NULL!	#NULL!	#NULL!	#NULL!	#NULL!	#NULL!	#NULL!	#NULL!	#NULL!	#NULL!	#NULL!	#NULL!	#NULL!
208	1	46	20	0 history	Contact Sports trauma	0.	7 hours	0.	169	66	3	2	4	1	3	3	3	1	5	6	4	2	1	7	4	6	1	2	4	2	2	2	3	#NULL!	#NULL!	#NULL!	#NULL!	#NULL!	#NULL!	#NULL!	#NULL!	#NULL!	#NULL!	#NULL!	#NULL!	#NULL!	#NULL!	#NULL!	#NULL!
209	0	70	4	0 history	0.	1	3 hours	0.	161	64	4	2	4	1	3	3	3	3	2	2	2	2	2	2	2	2	2	2	2	9	9	2	3	#NULL!	#NULL!	#NULL!	#NULL!	#NULL!	#NULL!	#NULL!	#NULL!	#NULL!	#NULL!	#NULL!	#NULL!	#NULL!	#NULL!	#NULL!	#NULL!
210	1	53	18	0 history	cramps	0.	2 hours	0.	164	65	2	2	5	3	3	3	3	2	2	4	2	3	3	1	3	2	4	2	2	8	3	3	3	#NULL!	#NULL!	#NULL!	#NULL!	#NULL!	#NULL!	#NULL!	#NULL!	#NULL!	#NULL!	#NULL!	#NULL!	#NULL!	#NULL!	#NULL!	#NULL!
211	0	64	48	0 history	0.	0.	4 hours	0.	157	63	0	5	2	3	3	3	3	2	4	4	2	6	6	2	2	2	2	2	1	1	2	2	7	#NULL!	#NULL!	#NULL!	#NULL!	#NULL!	#NULL!	#NULL!	#NULL!	#NULL!	#NULL!	#NULL!	#NULL!	#NULL!	#NULL!	#NULL!	#NULL!
212	1	44	72	0 history	0.	0.	4 hours	Yes	158	63	3	3	3	3	3	3	3	2	2	7	1	4	6	1	1	1	1	1	0	5	0	0	4	#NULL!	#NULL!	#NULL!	#NULL!	#NULL!	#NULL!	#NULL!	#NULL!	#NULL!	#NULL!	#NULL!	#NULL!	#NULL!	#NULL!	#NULL!	#NULL!
213	0	38	2	0 history	0.	1	5 hours	0.	159	64	3	1	1	0	5	3	3	3	5	2	2	2	2	2	2	2	3	2	2	7	7	2	3	#NULL!	#NULL!	#NULL!	#NULL!	#NULL!	#NULL!	#NULL!	#NULL!	#NULL!	#NULL!	#NULL!	#NULL!	#NULL!	#NULL!	#NULL!	#NULL!
214	0	47	4	0 history	0.	0.	4 hours	Yes	152	60	5	0	5	1	3	2	3	3	2	5	2	2	2	2	2	2	3	2	2	3	3	6	2	#NULL!	#NULL!	#NULL!	#NULL!	#NULL!	#NULL!	#NULL!	#NULL!	#NULL!	#NULL!	#NULL!	#NULL!	#NULL!	#NULL!	#NULL!	#NULL!
215	1	45	16	0 history	0.	0.	4 hours	0.	156	62	3	3	0	3	2	3	3	2	5	6	2	2	2	4	2	2	2	2	2	2	2	2	3	#NULL!	#NULL!	#NULL!	#NULL!	#NULL!	#NULL!	#NULL!	#NULL!	#NULL!	#NULL!	#NULL!	#NULL!	#NULL!	#NULL!	#NULL!	#NULL!
216	1	38	3	0 history	0.	1	5 hours	0.	150	60	3	3	4	1	3	2	3	2	2	2	2	2	3	9	4	2	4	4	3	6	3	3	2	#NULL!	#NULL!	#NULL!	#NULL!	#NULL!	#NULL!	#NULL!	#NULL!	#NULL!	#NULL!	#NULL!	#NULL!	#NULL!	#NULL!	#NULL!	#NULL!
217	1	45	22	0 history	cramps	0.	3 hours	Yes	156	60	3	3	4	2	3	1	4	2	1	5	1	4	2	2	3	3	6	3	5	3	3	3	1	#NULL!	#NULL!	#NULL!	#NULL!	#NULL!	#NULL!	#NULL!	#NULL!	#NULL!	#NULL!	#NULL!	#NULL!	#NULL!	#NULL!	#NULL!	#NULL!
218	1	69	2	0 history	Hypertension	1	3 hours	0.	154	61	2	2	3	2	3	2	4	3	2	3	3	3	3	10	2	2	0	2	2	2	2	2	3	#NULL!	#NULL!	#NULL!	#NULL!	#NULL!	#NULL!	#NULL!	#NULL!	#NULL!	#NULL!	#NULL!	#NULL!	#NULL!	#NULL!	#NULL!	#NULL!
219	1	47	24	0 history	sprain	0.	3 hours	0.	151	63	2	3	4	1	2	3	5	2	1	7	1	4	1	1	1	2	6	2	2	1	3	5	2	#NULL!	#NULL!	#NULL!	#NULL!	#NULL!	#NULL!	#NULL!	#NULL!	#NULL!	#NULL!	#NULL!	#NULL!	#NULL!	#NULL!	#NULL!	#NULL!
220	1	27	12	0 history	0.	0.	3 hours	0.	158	62	1	3	4	2	3	3	1	3	3	4	3	3	3	5	3	2	2	2	2	2	2	2	3	#NULL!	#NULL!	#NULL!	#NULL!	#NULL!	#NULL!	#NULL!	#NULL!	#NULL!	#NULL!	#NULL!	#NULL!	#NULL!	#NULL!	#NULL!	#NULL!
221	1	49	60	0 history	Hypertension	0.	1 hour	0.	157	62	4	4	3	2	0	1	2	2	1	4	2	2	3	6	4	1	6	1	2	3	3	3	4	#NULL!	#NULL!	#NULL!	#NULL!	#NULL!	#NULL!	#NULL!	#NULL!	#NULL!	#NULL!	#NULL!	#NULL!	#NULL!	#NULL!	#NULL!	#NULL!
222	1	52	36	0 history	0.	0.	2 hours	0.	154	62	3	3	2	3	1	4	0	2	1	3	1	8	1	4	1	2	2	2	2	1	6	6	2	#NULL!	#NULL!	#NULL!	#NULL!	#NULL!	#NULL!	#NULL!	#NULL!	#NULL!	#NULL!	#NULL!	#NULL!	#NULL!	#NULL!	#NULL!	#NULL!
223	0	47	20	0 history	Diabetes	0.	3 hours	0.	149	61	2	2	2	1	2	1	2	3	2	3	1	3	1	1	1	2	2	2	2	6	4	4	2	#NULL!	#NULL!	#NULL!	#NULL!	#NULL!	#NULL!	#NULL!	#NULL!	#NULL!	#NULL!	#NULL!	#NULL!	#NULL!	#NULL!	#NULL!	#NULL!
[truncated: 50 more columns]
